# Supplementary material for: Evidence for Reconsidering the Taxonomic Status of Closely Related Oligonychus Species in punicae Complex (Acari: Prostigmata: Tetranychidae)
Source: Insects. 2022 Dec 21;14(1):3. doi: 10.3390/insects14010003 (PMC9864387; doi:10.3390/insects14010003)
Supplement: Supplementary file 1 [file insects-14-00003-s001.zip]

Archive with 1 entries (1 files):
- insects-2065171-supplementary.pdf
